# Supplementary material for: Body Composition Analysis in Young Patients with Recent Diagnosis of Multiple Sclerosis: An Exploratory Study
Source: J Clin Med. 2026 Jul 4;15(13):5241. doi: 10.3390/jcm15135241 (PMC13362906; doi:10.3390/jcm15135241)
Supplement: Supplementary file 1 [file jcm-15-05241-s001.zip]

Archive with 1 entries (1 files):
- jcm-4237471-supplementary.pdf
